# Supplementary material for: A Polypyrrole/Nanoclay Hybrid Film for Ultra-Sensitive Cardiac Troponin T Electrochemical Immunosensor
Source: Biosensors (Basel). 2022 Jul 21;12(7):545. doi: 10.3390/bios12070545 (PMC9313248; doi:10.3390/bios12070545)
Supplement: Supplementary file 1 [file biosensors-12-00545-s001.zip]

Archive with 1 entries (1 files):
- biosensors-1768905-supplementary.pdf
